# Supplementary material for: Use of Mpox Multiplex Serology in the Identification of Cases and Outbreak Investigations in the Democratic Republic of the Congo (DRC)
Source: Pathogens. 2023 Jul 7;12(7):916. doi: 10.3390/pathogens12070916 (PMC10385798; doi:10.3390/pathogens12070916)
Supplement: Supplementary file 1 [file pathogens-12-00916-s001.zip]

Archive with 9 entries (8 files):
- supplementary_figures_review/
- supplementary_figures_review/Figure S1.pdf
- supplementary_figures_review/Figure S2.pdf
- supplementary_figures_review/Figure S3.pdf
- supplementary_figures_review/Figure S4.pdf
- supplementary_figures_review/Figure S5.png
- supplementary_figures_review/Figure S6.png
- supplementary_figures_review/Figure S7.pdf
- supplementary_figures_review/Supplementary figures and tables.pdf
